# Supplementary material for: Molecular Cytological Analysis and Specific Marker Development in Wheat-Psathyrostachys huashanica Keng 3Ns Additional Line with Elongated Glume
Source: Int J Mol Sci. 2023 Apr 4;24(7):6726. doi: 10.3390/ijms24076726 (PMC10094845; doi:10.3390/ijms24076726)
Supplement: Supplementary file 1 [file ijms-24-06726-s001.zip]

Archive with 5 entries (5 files):
- Supplemental Figures.pdf
- Supplementary table 1.xlsx
- Supplementary table 2.xlsx
- Supplementary table 3.xlsx
- Supplementary table 4.xlsx
