# Supplementary material for: Molecular Cytological Analysis and Specific Marker Development in Wheat-Psathyrostachys huashanica Keng 3Ns Additional Line with Elongated Glume
Source: Int J Mol Sci. 2023 Apr 4;24(7):6726. doi: 10.3390/ijms24076726 (PMC10094845; doi:10.3390/ijms24076726)
Supplement: Supplementary file 1 [file ijms-24-06726-s001.zip › Supplementary table 1.xlsx]

## Sheet: Sheet1
Supplementary table S1. Wheat SSR, EST-STS, and PLUG markers amplification special bands in 20JHJ155
Number	Maker	Type	Primer (5'-3')		Location	Tm℃
1	TNAC1267	PLUG	F: GAGAGGCAGCTTCACTAGCAG	R: CGTCAGGATCAGCTCTCATGT	3AL 3BL 3DL	58
2	TNAC1286	PLUG	F: TCCGGTGTTTGAAGAAACTTG	R: GTCCGGGAGGAGATCCAG	3AL 3BL 3DL	60
3	S3-113	SCAR	F: CGAATTGGATTGGCAGAGGGA	R: ACGATCTCCCTACGAATTGCA	3Ns	60
4	S3-125	SCAR	F: GGTGACGAGGGTGTTGGATG	R: AGTGAACCGCATGGGTCTTT	3Ns	60
5	CD454742	EST	F: GAAGCCTTGGAGACCTCCTT	R: CTCTCATGGCATCAAGGTCA	3AL 3BL 3DL	62
6	CD454575	EST	F: AAGGGGTACCCGCATAATTC	R: TCTGAGATACCAGGGATGGC	3BS 3DS 3D	62
7	CD453612	EST	F: AGGCTTGAGGAACTCGTTGA	R: TGCAGCCACTGTCTACCAAG	3AL 3BL 3DL	60
