# Supplementary material for: Molecular Cytological Analysis and Specific Marker Development in Wheat-Psathyrostachys huashanica Keng 3Ns Additional Line with Elongated Glume
Source: Int J Mol Sci. 2023 Apr 4;24(7):6726. doi: 10.3390/ijms24076726 (PMC10094845; doi:10.3390/ijms24076726)
Supplement: Supplementary file 1 [file ijms-24-06726-s001.zip › Supplementary table 2.xlsx]

## Sheet: Sheet1
Supplementary table S2. Developed markers used to clone the variant sequence
Number	Maker	Type	Primer (5'-3')		Tm℃
1	L7	EST	F: GCAGGTGACCTTCTCCAAGCG	R: TCCTCTAGGCATGCATCTTGCATTG	58
3	L11	EST	F: AGTTCCTAGCCTGGAACTGTATTCTTT	R: CATTCTCCATCTCTGTGCATACTGC	60
