# Supplementary material for: Molecular Cytological Analysis and Specific Marker Development in Wheat-Psathyrostachys huashanica Keng 3Ns Additional Line with Elongated Glume
Source: Int J Mol Sci. 2023 Apr 4;24(7):6726. doi: 10.3390/ijms24076726 (PMC10094845; doi:10.3390/ijms24076726)
Supplement: Supplementary file 1 [file ijms-24-06726-s001.zip › Supplementary table 3.xlsx]

## Sheet: Sheet1
Supplementary table S3. Annotated different expressed genes
T riticum Aestivum ID（Chinese Spring）	TF Family Name	Known Rice Orthogenes
TraesCS2D03G1301100	TUB
TraesCS6A03G0028200	Trihelix
TraesCS1D03G0793800	TCP(1D)
TraesCS6B03G1277800	TCP(6B)
Trinity111409	TCP(UN)
Trinity130934	NF-YB
TraesCS6B03G1252500	NAC
TraesCS7B03G0579800	MYB-related
TraesCS5B03G0273400	LIM
TraesCS1B03G0368300	HB-KNOX
TraesCS4B03G0190600	HB-HD-ZIP(4B)
TraesCS5A03G0622600	HB-HD-ZIP(5A)
Trinity143209	HB-BELL
TraesCS2D03G0561800	GRF
TraesCS5B03G0823700	GRAS
Trinity163824	GeBP
TraesCS6A03G0014800	GARP-G2-like(6A)
TraesCS6B03G0028000	GARP-G2-like(6B)
TraesCS6A03G0154800	CSD
TraesCS1A03G1085100	C3H(1A)
TraesCS2B03G1445000	C3H(2B)
TraesCS6B03G1294400	C3H(6B)
Trinity112791	C3H(UN)
TraesCS2A03G0775500	C2H2(2A)
TraesCS2B03G0857500	C2H2(2B)
TraesCS2D03G0715500	C2H2(2D)
TraesCS5A03G1268100	C2H2(5A)
TraesCS3B03G1526300	C2C2-GATA
Trinity310728	bZIP
TraesCS5A03G0714800	bHLH
TraesCS4B03G0787700	AP2(4B)
Trinity299012	AP2(UN)
TraesCS7A03G0411400	MADS-MIKC	VRT-A2
TraesCS1A03G0056400		Xa5
TraesCS1B03G1176600		WSL4
TraesCS3B03G0861100		TCM1
TraesCS7D03G0992900		STAR1
TraesCS6D03G0375400		SRZ1
TraesCS7B03G1114500		spPLD
TraesCS2B03G0020000		SDG725
TraesCS1B03G0428600		rgp2
TraesCS4A03G0858300		qTGW3
TraesCS5B03G0002300		PAY1
TraesCS2A03G0433300		OsVST2
TraesCS2B03G1568600		OsUGT1(2B)
TraesCS2D03G1332400		OsUGT1(2D)
TraesCS1B03G1153700		OsUBI5
TraesCS4A03G0017100		OsTTLL12
TraesCS7A03G0714700		OsSERK3
TraesCS6B03G0506800		OsSAMS1
TraesCS2B03G1455300		OsRR6
TraesCS6B03G1279100		OsRPA2
TraesCS3B03G1059900		OsRNS2
TraesCS2D03G1288900		OsRLR4
TraesCS4A03G0200500		OsRLCK107
TraesCS2A03G0318800		OsRH36
TraesCS1A03G0069000		OsRH17
TraesCS6A03G0488400		OsPKG
TraesCS5B03G0809000		OsPDT1
TraesCS1A03G0894100		OsPDCD5
TraesCS4B03G0542000		OsPDC1
TraesCS2B03G1445600		OsPAO5
TraesCS6B03G0056200		OsNR1
TraesCS6A03G0979600		OsNDUFA9
TraesCS1D03G1043500		OsNDPK3
TraesCS2B03G1422400		OsMSD
TraesCS2A03G1225300		OsMRE11
TraesCS6A03G0018400		OsLFNR1
TraesCS2B03G1430300		OsIM1
TraesCS6A03G0107000		OsiBBC1
TraesCS5D03G1154600		OsHSD2
TraesCS4A03G1078500		OsGRX20
TraesCS1A03G0146000		OsGPI8
TraesCS1A03G0186000		OsGlnB
TraesCS6B03G0924100		OsGH9B1
TraesCS1B03G1056900		OsGAUT4
TraesCS3B03G0052400		OsGAD1
TraesCS3D03G0003900		OsERdj7
TraesCS4A03G0228800		OsERdj3A(4A)
TraesCS4D03G0479800		OsERdj3A(4D)
TraesCS3B03G0003000		OsDXR
TraesCS2A03G1327500		OsDjC46(2A)
TraesCS2D03G1296200		OsDjC46(2D)
TraesCS6D03G0569200		OsDjA6
TraesCS5B03G0131100		OsCAND1(5B)
TraesCS5D03G0142200		OsCAND1(5D)
TraesCS2B03G1512100		OsBSK3
TraesCS6A03G0075700		OsBRM
TraesCS6A03G0483400		OsBON1
TraesCS6A03G0101300		OsbHLH59
TraesCS2D03G0468000		OsbHLH057
TraesCS6B03G1278500		OsAPx8
TraesCS7B03G0459200		OsAPX4
TraesCS1B03G1206000		OsAPL3
TraesCS6B03G0490100		OsAGAP
TraesCS7A03G0008400		OsACX1
TraesCS5A03G1185000		OsACO1
TraesCS2B03G1494000		OsACBP4
TraesCS4A03G1141700		Os6PGDH(4A)
TraesCS7A03G0025000		Os6PGDH(7A)
TraesCS6B03G1287600		ONI2
TraesCS2B03G0758400		mtRPL27a
TraesCS5B03G0831300		MS5
TraesCS6A03G0004900		HSP40
TraesCS4A03G0153700		GAD3
TraesCS2A03G1370000		ENL1L
TraesCS2B03G1468800		DPW3(2B)
TraesCS6B03G0014000		DPW3(6B)
TraesCS6B03G0468500		Docs1
TraesCS2B03G1222000		Ctb1
TraesCS2B03G1439700		CRT
TraesCS2D03G1283900		AM1
