# Supplementary material for: Molecular Cytological Analysis and Specific Marker Development in Wheat-Psathyrostachys huashanica Keng 3Ns Additional Line with Elongated Glume
Source: Int J Mol Sci. 2023 Apr 4;24(7):6726. doi: 10.3390/ijms24076726 (PMC10094845; doi:10.3390/ijms24076726)
Supplement: Supplementary file 1 [file ijms-24-06726-s001.zip › Supplementary table 4.xlsx]

## Sheet: Sheet1
Supplementary table S4. Special molecular markers of Ph#3Ns and other informations
Number	Maker	Type	Primer (5'-3')		Location	Tm℃
1	PH3-3	EST	F: GCGGTATCTTCCGGAGAGTG	R: ACCAGGGAAGGGCTATGCTA	3Ns	60
2	PH3-4	EST	F: CATCATTGTTCGCCGCAAGT	R: CTCGTTCCTCTCCCGACAAC	3Ns	60
3	PH3-8	EST	F: ACACCCATCCCGCACG	R: GACAACCGCGAGAAGAAGATG	3Ns	58
4	PH3-9	EST	F: ACACACCCATCCCGCACG	R: TGTGGACAACCGCGAGAAGA	3Ns	58
5	PH3-10	EST	F: ACTGGACATCGATCTGTGTGT	R: GCAGGCAGGCAGCTACTAAT	3Ns	58
6	PH3-11	EST	F: TACTGGACATCGATCTGTGTGT	R: TTGCTACTGCTTACTCCAGGC	3Ns	58
7	PH3-12	EST	F: CTACTGGACATCGATCTGTGTGT	R: GGCAGGCAGCTACTAATTCCA	3Ns	58
